# Supplementary material for: Exploration of Chinese cultural communication mode based on the Internet of Things and mobile multimedia technology
Source: PeerJ Comput Sci. 2023 Apr 18;9:e1330. doi: 10.7717/peerj-cs.1330 (PMC10280474; doi:10.7717/peerj-cs.1330)
Supplement: Supplemental Information 1 [file peerj-cs-09-1330-s001.zip]

Archive with 12 entries (7 files):
- code/
- code/data_loader/
- code/data_loader/ImageNet_datasets.py
- code/model/
- code/model/resnet_cbam.py
- code/test.py
- code/train.py
- code/train.sh
- code/trainer/
- code/trainer/trainer.py
- code/utils/
- code/utils/logger.py
