# Supplementary material for: Exploration of Chinese cultural communication mode based on the Internet of Things and mobile multimedia technology
Source: PeerJ Comput Sci. 2023 Apr 18;9:e1330. doi: 10.7717/peerj-cs.1330 (PMC10280474; doi:10.7717/peerj-cs.1330)
Supplement: Supplemental Information 1 [file peerj-cs-09-1330-s001.zip › code/train.sh]

python train.py --debug --gpu 4,5,6,7 --model resnet50 --batch_size 64 --display
